# Supplementary material for: Perception of emotional valence in horse whinnies
Source: Front Zool. 2017 Feb 11;14:8. doi: 10.1186/s12983-017-0193-1 (PMC5303229; doi:10.1186/s12983-017-0193-1)
Supplement: Additional file 5: — Raw data (physiological and behavioural responses of the horses to the playbacks, along with parameters of the vocalisations broadcast). (XLSX 52 kb) [file 12983_2017_193_MOESM5_ESM.xlsx]

## Sheet: HorseEmotionPlaybackR1
Farm	Subject	SexSubject	AgeSubject	HorsePlayed	SexHorsePlayed	SameSex	Familiarity	Valence	Day	PlaybackNB	Order/Farm	CallNumber	RR	RespRate	SkinT	Locomotion	HeadMov	HeadHigh	Chewing	VocRate	LatenceRes	Dur	G0Start	G0Max	G0Mean	F0Start	F0Max	F0Mean	AMVar	AMExtent	Q25.	Q50.	Q75.
A	SA	F	21	SN	F	S	F	Pos	1	1	4	2	1434.8	0.493458	31.7469	0	16	55.21	27.716	0	0.67	1.817	NA	NA	NA	525.84	586.945	388.767	51.577	6.942	336.263	742.733	1737.24
A	SA	F	21	SN	F	S	F	Pos	1	1	4	3	1360.5	0.396643	31.8046	0	32	61.2	0	4	0.83	1.8	NA	NA	NA	544.78	544.78	451.702	30.729	4.809	567.592	1360.44	2032.77
A	SA	F	21	SB	M	D	U	Neg	1	2	8	1	1265.9	0.512367	32.7989	18.85	4	100	0	0	0.83	1.632	2123.21	2123.21	1743.61	796.19	796.189	485.969	27.774	3.126	924.256	1670.3	1999.14
A	SA	F	21	SB	M	D	U	Neg	1	2	8	2	1237.2	0.51005	32.8179	0	28	100	0	0	2.59	1.941	1741.39	2118.71	1700.8	775.92	775.923	461.488	31.147	4.03	1015.2	1689.36	1987.75
A	SA	F	21	SB	M	D	U	Neg	1	2	8	3	730.6	0.611857	32.8056	20.18	12	100	0	0	1.9	1.616	2046.2	2119.16	1879.61	699.66	699.66	450.286	28.672	3.861	706.057	1690.09	2015.64
A	SA	F	21	SN	F	S	F	Neg	2	3	12	1	1248.1	0.391238	29.3886	22.62	12	67.41	0	4	1.16	1.939	1134.02	2207.55	1875.46	575.17	575.17	339.408	20.985	3.255	841.58	1592.91	2235.7
A	SA	F	21	SN	F	S	F	Neg	2	3	12	2	941.163	0.877957	29.2583	86.48	4	40.58	0	0	0.8	1.948	1615.36	2007.33	1900.38	529.6	637.806	507.876	28.24	2.973	1163.93	1762.22	2225.43
A	SA	F	21	SN	F	S	F	Neg	2	3	12	3	1098	0.875783	29.0617	32.59	8	67.41	0	4	1.66	2.861	1703	2133.27	1813.81	533.44	592.652	443.233	40.421	5.257	401.111	1285.84	2199.02
A	SA	F	21	SB	M	D	U	Pos	2	4	16	1	1345.4	0.454372	30.7217	36.36	8	51.44	0	0	0.9	1.508	1535.47	1696.1	1486.77	372.42	539.119	445.429	27.001	2.395	570.218	1283.52	1582.79
A	SA	F	21	SB	M	D	U	Pos	2	4	16	2	828.6	0.390208	30.9651	53.44	8	62.97	0	0	1.4	1.508	1535.47	1696.1	1486.77	372.42	539.119	445.429	27.001	2.395	570.218	1283.52	1582.79
A	SA	F	21	SB	M	D	U	Pos	2	4	16	3	873.4	0.34002	30.6453	68.74	12	31.26	0	0	3.59	1.508	1535.47	1696.1	1486.77	372.42	539.119	445.429	27.001	2.395	570.218	1283.52	1582.79
B	SB	M	20	SD	F	D	F	Pos	1	1	1	1	705.4	0.427362	30.7232	25.27	20	85.9	0	0	2.11	2.656	1257.26	1830.79	1649.47	631.31	631.306	537.734	31.29	4.155	1377.07	1744.6	2210.58
B	SB	M	20	SD	F	D	F	Pos	1	1	1	2	848.5	0.344633	30.9	0	16	81.12	0	0	0.92	2.226	1102.59	1986.7	1744.34	469.72	469.722	429.925	30.229	12.235	902.344	1740.52	2185.18
B	SB	M	20	SD	F	D	F	Pos	1	1	1	3	1400.3	0.55697	30.9074	21.01	8	90.43	25.532	0	0.76	1.249	1264.98	1675	1559.91	468.44	491.405	456.254	12.555	3.92	444.54	1310.39	1693.22
B	SB	M	20	SE	F	D	U	Neg	1	2	4	1	1495.1	0.622432	31.1106	0	12	100	0	0	1.04	2.231	1371.57	1454.01	1309.23	995.46	995.462	442.319	48.245	5.251	395.852	1189.69	1642.66
B	SB	M	20	SE	F	D	U	Neg	1	2	4	2	1504.2	0.759798	31.1497	54.52	4	100	0	0	0.88	2.231	1371.57	1454.01	1309.23	995.46	995.462	442.319	48.245	5.251	395.852	1189.69	1642.66
B	SB	M	20	SD	F	D	F	Neg	2	3	7	1	1185.9	0.344777	27.9377	29.26	4	100	32.713	0	1.2	1.749	1965.08	1965.08	1708.77	517.66	591.518	527.872	33.865	3.702	1691.52	1968.58	2888.46
B	SB	M	20	SD	F	D	F	Neg	2	3	7	2	1399.7	0.23906	27.8496	0	16	100	0	0	0.72	2.415	1974.64	1974.64	1682.48	491.99	617.554	533.007	37.784	4.148	1597.55	1855.14	2611.17
B	SB	M	20	SD	F	D	F	Neg	2	3	7	3	1387.6	0.277452	28.0033	0	8	100	0	0	0.96	1.439	1904.01	1904.01	1666.36	545.3	617.226	570.606	29.54	2.656	1630.13	1836.72	2417.76
B	SB	M	20	SE	F	D	U	Pos	2	4	10	1	1115.3	0.373468	29.354	22.87	8	89.89	0	0	3.75	2.757	1327.96	1503.6	1438.26	942.83	953.928	534.163	36.307	4.259	530.361	1280.95	1602.74
B	SB	M	20	SE	F	D	U	Pos	2	4	10	2	1405	0.214465	29.5837	0	0	100	0	0	15	2.522	1358.65	1440.31	1253.54	949.28	949.283	467.855	35.874	4.413	329.103	1129.95	1473.31
B	SB	M	20	SE	F	D	U	Pos	2	4	10	3	1575.5	0.214155	29.5477	0	0	100	0	0	1.88	2.571	1339.15	1433.71	1229.24	1004.11	1004.11	446.817	47.161	5.051	239.545	1071.61	1505.11
C	SC	F	10	SM	M	D	F	Pos	1	1	1	1	1493.4	0.214737	27.279	0	12	72.61	0	0	6.66	1.804	1271.58	1711.73	1487.94	578.41	578.412	487.109	19.878	3.118	387.095	1172.67	1552.84
C	SC	F	10	SM	M	D	F	Pos	1	1	1	2	1368.5	0.230187	27.2567	0	28	93.09	0	4	0.68	1.964	1346.22	1502.51	1409.29	468.9	502.818	443.351	24.873	2.326	524.326	1273.95	1559.24
C	SC	F	10	SM	M	D	F	Pos	1	1	1	3	1623.2	0.342002	27.2478	0	12	42.02	0	0	1.24	1.779	1507.91	1599.74	1487.46	423.41	536.367	445.202	29.356	4.542	1347.48	1530.04	2136.81
C	SC	F	10	SD	F	S	U	Neg	1	2	5	1	1706.6	0.472748	30.6026	0	12	100	0	0	0.72	1.749	1965.08	1965.08	1708.77	517.66	591.518	527.872	33.865	3.702	1691.52	1968.58	2888.46
C	SC	F	10	SD	F	S	U	Neg	1	2	5	2	1436.2	0.173985	30.8325	0	16	100	0	0	0.48	2.415	1974.64	1974.64	1682.48	491.99	617.554	533.007	37.784	4.148	1597.55	1855.14	2611.17
C	SC	F	10	SD	F	S	U	Neg	1	2	5	3	1463.7	0.261035	30.759	0	4	100	0	0	6.58	1.439	1904.01	1904.01	1666.36	545.3	617.226	570.606	29.54	2.656	1630.13	1836.72	2417.76
C	SC	F	10	SM	M	D	F	Neg	2	3	9	1	1366.6	0.387052	28.439	0	4	100	0	0	2.75	2.24	1277.7	1508.39	1450.64	431.27	522.388	423.208	31.617	6.438	500.35	1316.67	1594.79
C	SC	F	10	SM	M	D	F	Neg	2	3	9	2	1587.6	0.204843	28.5825	0	12	100	0	0	0.68	2.858	1489.63	1664.97	1460.92	485.74	541.7	480.691	31.446	3.154	971.189	1561.53	2321.03
C	SC	F	10	SM	M	D	F	Neg	2	3	9	3	1636.4	0.338083	28.7667	0	8	100	0	0	2.51	2.812	1717.76	1717.76	1537.2	491.71	545.107	472.375	32.493	3.729	1135.29	1575.31	2300.26
C	SC	F	10	SD	F	S	U	Pos	2	4	13	1	1717.3	0.15309	29.1113	0	12	100	0	0	1.52	2.656	1257.26	1830.79	1649.47	631.31	631.306	537.734	31.29	4.155	1377.07	1744.6	2210.58
C	SC	F	10	SD	F	S	U	Pos	2	4	13	2	1344.7	0.216728	29.0389	0	12	100	0	0	0.8	2.226	1102.59	1986.7	1744.34	469.72	469.722	429.925	30.229	12.235	902.344	1740.52	2185.18
C	SC	F	10	SD	F	S	U	Pos	2	4	13	3	1395.9	0.496245	29.0631	6.12	20	100	0	0	0.64	1.249	1264.98	1675	1559.91	468.44	491.405	456.254	12.555	3.92	444.54	1310.39	1693.22
B	SD	F	23	SR	F	S	U	Pos	1	1	3	1	1448.1	0.502537	32.7	5.85	0	100	0	0	0.88	1.369	1074.36	1717.49	1434.47	450.36	450.357	338.32	32.498	5.234	392.904	1143.1	1641.83
B	SD	F	23	SB	M	D	F	Neg	1	2	6	1	1637.6	0.592625	32.4263	0	8	100	0	0	0.8	1.632	2123.21	2123.21	1743.61	796.19	796.189	485.969	27.774	3.126	924.256	1670.3	1999.14
B	SD	F	23	SR	F	S	U	Neg	2	3	9	1	756.6	0.474688	29.8003	41.22	16	100	0	4	0.44	1.525	862.214	1695.29	1509.01	299.77	448.982	315.875	23.499	2.559	711.466	1430.47	2169.47
B	SD	F	23	SR	F	S	U	Neg	2	3	9	2	1089.8	0.336352	29.7606	31.38	8	100	0	0	0.72	1.473	1050.55	1243.73	1063.02	358.41	405.179	254.599	30.682	3.116	575.6	1164.64	1962.03
B	SD	F	23	SR	F	S	U	Neg	2	3	9	3	1231.1	0.28723	29.4822	19.68	24	94.95	0	0	0.8	1.452	961.981	1729.17	1534.19	383.37	460.391	313.204	35.699	3.05	365.431	1108.58	1682.67
B	SD	F	23	SB	M	D	F	Pos	2	4	12	1	1443	0.285958	31.2973	5.32	20	100	0	0	0.92	1.508	1535.47	1696.1	1486.77	372.42	539.119	445.429	27.001	2.395	570.218	1283.52	1582.79
B	SD	F	23	SB	M	D	F	Pos	2	4	12	2	1315.8	0.334545	31.2591	0	8	100	0	4	1.12	1.508	1535.47	1696.1	1486.77	372.42	539.119	445.429	27.001	2.395	570.218	1283.52	1582.79
B	SD	F	23	SB	M	D	F	Pos	2	4	12	3	1424.4	0.394245	31.3066	0	20	100	0	4	1.28	1.508	1535.47	1696.1	1486.77	372.42	539.119	445.429	27.001	2.395	570.218	1283.52	1582.79
D	SE	F	15	SH	F	S	F	Neg	1	1	4	1	1160.5	0.697153	33.2889	0	8	41.46	0	0	0.8	2.746	2229.22	2229.22	2031.79	491.33	530.763	262.826	27.269	2.773	344.487	1170.07	2094.91
D	SE	F	15	SH	F	S	F	Neg	1	1	4	2	1350.6	0.464248	33.3845	0	0	38.8	0	0	1.83	2.555	2222.81	2339.83	2100.6	529.58	618.291	355.087	29.419	3.58	451.128	1500.57	2212.63
D	SE	F	15	SH	F	S	F	Neg	1	1	4	3	1369.1	0.467467	33.369	0	20	48.56	0	0	0.6	2.41	1633.01	1759.79	1703.26	464.78	680.561	266.319	50.405	5.521	177.928	773.856	1729.4
D	SE	F	15	SA	F	S	U	Pos	1	2	8	1	1317.3	0.256143	33.0397	16.41	20	100	0	0	0.53	1.723	1146.29	1230.07	1192.94	474.87	474.866	252.261	55.275	7.62	951.024	1365.26	1878.51
D	SE	F	15	SA	F	S	U	Pos	1	2	8	2	1313.3	0.212923	33.0994	0	8	100	0	0	0.63	1.528	754.492	1039.02	988.953	481.75	528.937	277.519	37.53	5.214	374.979	926.02	1438.19
D	SE	F	15	SA	F	S	U	Pos	1	2	8	3	994	0.317307	33.0623	29.71	8	74.06	0	0	0.83	1.375	1161.2	1716.93	1527.45	550.14	550.143	379.084	48.516	4.941	980.14	1450.53	1898.6
D	SE	F	15	SH	F	S	F	Pos	2	3	12	1	1474.6	0.224563	33.6066	0	12	100	0	0	0.8	2.226	2090.75	2111.9	1814.31	455.84	455.842	229.028	34.684	4.29	266.046	1169.69	2148.67
D	SE	F	15	SH	F	S	F	Pos	2	3	12	2	1596.6	0.486883	33.682	0	20	78.94	0	0	0.86	2.226	2090.75	2111.9	1814.31	455.84	455.842	229.028	34.684	4.29	266.046	1169.69	2148.67
D	SE	F	15	SH	F	S	F	Pos	2	3	12	3	1619.5	0.40021	33.6639	0	12	100	0	0	0.73	2.226	2090.75	2111.9	1814.31	455.84	455.842	229.028	34.684	4.29	266.046	1169.69	2148.67
D	SE	F	15	SA	F	S	U	Neg	2	4	16	1	1408.2	0.613622	34.3561	48.34	24	57.65	0	0	0.5	1.857	1151.5	1394.28	1248.09	328.51	333.417	221.271	34.718	4.298	263.441	1063.43	1907.26
D	SE	F	15	SA	F	S	U	Neg	2	4	16	2	1525.7	0.391455	34.6846	21.95	28	100	0	0	0.86	1.575	1054.98	1072.33	1051.29	459.78	459.781	153.382	34.542	3.51	234.914	859.879	1733.56
D	SE	F	15	SA	F	S	U	Neg	2	4	16	3	1610.4	0.616453	34.6105	0	8	100	8.426	0	0.53	1.704	1209.94	1717.64	1471.99	368.18	401.935	241.412	31.985	4.038	366.015	1046.45	1575.17
E	SF	M	23	SR	F	D	F	Pos	1	1	3	1	1368.2	0.309507	28.7557	0	12	79.38	0	0	3.13	1.369	1074.36	1717.49	1434.47	450.36	450.357	338.32	32.498	5.234	392.904	1143.1	1641.83
E	SF	M	23	SR	F	D	F	Pos	1	1	3	2	1406	0.282442	28.6414	0	4	58.97	0	0	8.87	1.369	1074.36	1717.49	1434.47	450.36	450.357	338.32	32.498	5.234	392.904	1143.1	1641.83
E	SF	M	23	SS	M	S	U	Neg	1	2	6	1	1565	0.301162	31.4081	0	0	0	0	0	15	4.016	1395.64	1882.35	1571.26	565.67	605.314	408.403	47.215	4.682	635.664	1408.32	1893.83
E	SF	M	23	SS	M	S	U	Neg	1	2	6	2	1419.7	0.330075	31.0759	0	8	34.59	0	0	7.72	3.067	1309.11	1823.66	1571.12	600.59	600.588	421.676	30.419	2.665	432.952	1108.69	1660.17
E	SF	M	23	SR	F	D	F	Neg	2	3	9	1	1298.3	0.564485	29.9373	0	12	100	0	0	1.1	1.525	862.214	1695.29	1509.01	299.77	448.982	315.875	23.499	2.559	711.466	1430.47	2169.47
E	SF	M	23	SR	F	D	F	Neg	2	3	9	2	1369.4	0.289645	29.0449	57.65	4	51.44	0	0	4.19	1.473	1050.55	1243.73	1063.02	358.41	405.179	254.599	30.682	3.116	575.6	1164.64	1962.03
E	SF	M	23	SR	F	D	F	Neg	2	3	9	3	1470.9	0.255148	30.2402	0	8	10.87	0	0	1.66	1.452	961.981	1729.17	1534.19	383.37	460.391	313.204	35.699	3.05	365.431	1108.58	1682.67
E	SF	M	23	SS	M	S	U	Pos	2	4	12	1	1303.4	0.352828	31.1619	0	12	85.37	0	0	2.23	3.254	1306.45	1822.01	1505.24	378.32	575.417	474.94	28.888	2.474	478.114	1102.19	1643.45
E	SF	M	23	SS	M	S	U	Pos	2	4	12	2	1375	0.447357	29.2751	0	12	57.43	0	0	5.35	2.195	678.704	1866.6	1442.14	586.71	604.338	453.909	44.642	5.763	807.268	1464.62	2013.21
E	SF	M	23	SS	M	S	U	Pos	2	4	12	3	1200.8	0.424868	30.588	39.69	8	94.01	0	0	3.43	2.054	749.003	1638.23	1336.16	581.74	827.13	450.918	40.224	3.935	453.303	1039.7	1582.89
A	SG	F	9	SA	F	S	F	Neg	1	1	3	1	928.6	0.484358	31.9243	18.63	16	29.93	0	4	2.13	1.857	1151.5	1394.28	1248.09	328.51	333.417	221.271	34.718	4.298	263.441	1063.43	1907.26
A	SG	F	9	SA	F	S	F	Neg	1	1	3	2	926.2	0.683067	31.9616	53.66	8	0	0	0	0.83	1.575	1054.98	1072.33	1051.29	459.78	459.781	153.382	34.542	3.51	234.914	859.879	1733.56
A	SG	F	9	SA	F	S	F	Neg	1	1	3	3	1010.1	0.436662	31.7946	80.93	16	58.09	0	4	0.67	1.704	1209.94	1717.64	1471.99	368.18	401.935	241.412	31.985	4.038	366.015	1046.45	1575.17
A	SG	F	9	SH	F	S	U	Pos	1	2	7	1	1012.5	0.54175	34.0835	13.3	8	45.35	0	4	2.76	2.226	2090.75	2111.9	1814.31	455.84	455.842	229.028	34.684	4.29	266.046	1169.69	2148.67
A	SG	F	9	SH	F	S	U	Pos	1	2	7	2	1137.6	0.593513	33.568	20.62	0	0	0	0	15	2.226	2090.75	2111.9	1814.31	455.84	455.842	229.028	34.684	4.29	266.046	1169.69	2148.67
A	SG	F	9	SH	F	S	U	Pos	1	2	7	3	934.043	0.651626	33.6971	54.32	16	36.14	0	0	3.89	2.226	2090.75	2111.9	1814.31	455.84	455.842	229.028	34.684	4.29	266.046	1169.69	2148.67
A	SG	F	9	SA	F	S	F	Pos	2	3	11	1	1019.7	0.491468	29.7602	0	0	0	0	0	15	1.723	1146.29	1230.07	1192.94	474.87	474.866	252.261	55.275	7.62	951.024	1365.26	1878.51
A	SG	F	9	SA	F	S	F	Pos	2	3	11	2	1189	0.64115	29.5283	0	0	0	0	0	15	1.528	754.492	1039.02	988.953	481.75	528.937	277.519	37.53	5.214	374.979	926.02	1438.19
A	SG	F	9	SA	F	S	F	Pos	2	3	11	3	1220.5	0.699492	29.5816	0	0	0	0	0	15	1.375	1161.2	1716.93	1527.45	550.14	550.143	379.084	48.516	4.941	980.14	1450.53	1898.6
A	SG	F	9	SH	F	S	U	Neg	2	4	15	1	1180	0.403063	30.7736	20.84	0	0	0	0	15	2.746	2229.22	2229.22	2031.79	491.33	530.763	262.826	27.269	2.773	344.487	1170.07	2094.91
A	SG	F	9	SH	F	S	U	Neg	2	4	15	2	1231.1	0.561718	30.9578	0	0	0	0	0	15	2.555	2222.81	2339.83	2100.6	529.58	618.291	355.087	29.419	3.58	451.128	1500.57	2212.63
A	SG	F	9	SH	F	S	U	Neg	2	4	15	3	1153.5	0.577743	31.229	0	0	0	0	0	15	2.41	1633.01	1759.79	1703.26	464.78	680.561	266.319	50.405	5.521	177.928	773.856	1729.4
D	SH	F	16	SE	F	S	F	Pos	1	1	2	1	1288.8	0.302413	33.4107	6.43	20	100	0	4	0.7	2.757	1327.96	1503.6	1438.26	942.83	953.928	534.163	36.307	4.259	530.361	1280.95	1602.74
D	SH	F	16	SE	F	S	F	Pos	1	1	2	2	1175.4	0.575147	33.2077	37.69	12	68.07	0	4	2.03	2.522	1358.65	1440.31	1253.54	949.28	949.283	467.855	35.874	4.413	329.103	1129.95	1473.31
D	SH	F	16	SE	F	S	F	Pos	1	1	2	3	1269.3	0.273228	33.3558	0	12	100	0	0	1	2.571	1339.15	1433.71	1229.24	1004.11	1004.11	446.817	47.161	5.051	239.545	1071.61	1505.11
D	SH	F	16	SD	F	S	U	Neg	1	2	6	1	1448.7	0.420673	33.0994	0	0	100	0	0	15	1.749	1965.08	1965.08	1708.77	517.66	591.518	527.872	33.865	3.702	1691.52	1968.58	2888.46
D	SH	F	16	SD	F	S	U	Neg	1	2	6	2	1454	0.297072	33.1997	0	8	100	0	0	1.2	2.415	1974.64	1974.64	1682.48	491.99	617.554	533.007	37.784	4.148	1597.55	1855.14	2611.17
D	SH	F	16	SD	F	S	U	Neg	1	2	6	3	1571.9	0.381343	33.2055	0	12	93.13	0	0	0.86	1.439	1904.01	1904.01	1666.36	545.3	617.226	570.606	29.54	2.656	1630.13	1836.72	2417.76
D	SH	F	16	SE	F	S	F	Neg	2	3	10	1	958.7	0.219865	33.1886	47.45	16	100	0	8	2.03	2.231	1371.57	1454.01	1309.23	995.46	995.462	442.319	48.245	5.251	395.852	1189.69	1642.66
D	SH	F	16	SE	F	S	F	Neg	2	3	10	2	728.9	0.539812	32.904	42.13	24	92.24	0	4	2.2	2.231	1371.57	1454.01	1309.23	995.46	995.462	442.319	48.245	5.251	395.852	1189.69	1642.66
D	SH	F	16	SE	F	S	F	Neg	2	3	10	3	1133	0.304927	32.7564	13.53	16	100	0	0	1.8	2.231	1371.57	1454.01	1309.23	995.46	995.462	442.319	48.245	5.251	395.852	1189.69	1642.66
D	SH	F	16	SD	F	S	U	Pos	2	4	14	1	1676.7	0.215393	32.2918	0	16	100	0	0	0.8	2.656	1257.26	1830.79	1649.47	631.31	631.306	537.734	31.29	4.155	1377.07	1744.6	2210.58
D	SH	F	16	SD	F	S	U	Pos	2	4	14	2	1258.1	0.393072	32.1103	56.1	16	100	0	0	1.96	2.226	1102.59	1986.7	1744.34	469.72	469.722	429.925	30.229	12.235	902.344	1740.52	2185.18
D	SH	F	16	SD	F	S	U	Pos	2	4	14	3	1016.2	0.471332	31.8985	25.5	12	100	0	0	0.96	1.249	1264.98	1675	1559.91	468.44	491.405	456.254	12.555	3.92	444.54	1310.39	1693.22
A	SI	F	14	SR	F	S	U	Pos	1	1	1	1	796.9	1.12169	32.5896	49.22	16	84.26	0	4	1.66	1.369	1074.36	1717.49	1434.47	450.36	450.357	338.32	32.498	5.234	392.904	1143.1	1641.83
A	SI	F	14	SR	F	S	U	Pos	1	1	1	2	627.8	0.704813	32.1024	59.2	12	95.57	0	8	0.7	1.369	1074.36	1717.49	1434.47	450.36	450.357	338.32	32.498	5.234	392.904	1143.1	1641.83
A	SI	F	14	SR	F	S	U	Pos	1	1	1	3	625.4	1.4553	31.6527	87.36	16	76.72	0	4	0.67	1.369	1074.36	1717.49	1434.47	450.36	450.357	338.32	32.498	5.234	392.904	1143.1	1641.83
A	SI	F	14	SG	F	S	F	Neg	1	2	5	1	847.8	0.620408	33.1255	29.93	20	15.3	0	8	1.03	1.382	2368.42	2745.29	2334.89	452.7	459.018	217.231	27.79	3.657	435.299	1914.91	3082.76
A	SI	F	14	SG	F	S	F	Neg	1	2	5	2	1034.8	0.5106	32.8775	39.69	12	77.16	0	0	3.03	1.37	1931.97	2895.64	2576.17	169.39	169.387	124.596	26.624	4.863	846.983	2148.17	2897.14
A	SI	F	14	SG	F	S	F	Neg	1	2	5	3	1172.6	0.761197	32.8546	34.15	8	58.76	0	4	0.83	1.698	2573.68	2981.99	2459.61	439.25	440.548	230.157	24.97	3.391	943.76	2402.13	3506.47
A	SI	F	14	SR	F	S	U	Neg	2	3	9	1	1115.7	0.468088	28.0914	22.17	8	75.61	0	0	0.96	1.525	862.214	1695.29	1509.01	299.77	448.982	315.875	23.499	2.559	711.466	1430.47	2169.47
A	SI	F	14	SR	F	S	U	Neg	2	3	9	2	1243.5	0.378578	27.9623	15.08	16	94.68	0	0	0.83	1.473	1050.55	1243.73	1063.02	358.41	405.179	254.599	30.682	3.116	575.6	1164.64	1962.03
A	SI	F	14	SR	F	S	U	Neg	2	3	9	3	1185.9	0.742763	28.0651	32.15	8	100	0	0	0.93	1.452	961.981	1729.17	1534.19	383.37	460.391	313.204	35.699	3.05	365.431	1108.58	1682.67
A	SI	F	14	SG	F	S	F	Pos	2	4	13	1	1433.5	0.561095	29.8523	44.12	12	85.9	0	0	1	1.702	1741.59	3012.33	2580.67	438.75	438.754	194.21	34.419	6.166	483.397	2253.41	3475.52
A	SI	F	14	SG	F	S	F	Pos	2	4	13	2	1090.4	0.479902	29.6016	27.72	20	81.38	0	0	0.96	1.289	2346.14	2865.07	2625.99	299.09	299.088	161.651	20.73	5.343	1647.7	3426.33	5783.45
A	SI	F	14	SG	F	S	F	Pos	2	4	13	3	1391	0.752333	29.3319	56.1	4	71.4	0	0	1.5	1.277	2370.05	2684.98	2367.38	465.21	465.699	243.285	29.844	3.81	1119.07	2445.49	3805.53
D	SJ	F	7	SF	M	D	U	Pos	1	1	1	1	1063.5	0.380488	33.1458	0	20	95.34	0	0	0.73	1.863	1153.63	1601.38	1415.17	471.51	490.866	419.583	20.308	5.406	1252.62	1572.39	2549.45
D	SJ	F	7	SF	M	D	U	Pos	1	1	1	2	807.456	0.582309	33.3095	40.58	16	100	0	8	0.86	2.728	1274.36	1591.06	1277.04	455.94	484.014	356.632	32.747	6.38	1213.4	1588	2708.8
D	SJ	F	7	SF	M	D	U	Pos	1	1	1	3	781.3	0.512857	33.2894	45.23	20	100	0	0	0.86	1.498	614.142	1380.17	1138.92	508.82	508.816	346.639	36.37	7.783	747.317	1309.16	1752.8
D	SJ	F	7	SE	F	S	F	Neg	1	2	5	1	1085	0.297515	33.5094	14.41	12	96.01	0	0	0.47	2.231	1371.57	1454.01	1309.23	995.46	995.462	442.319	48.245	5.251	395.852	1189.69	1642.66
D	SJ	F	7	SE	F	S	F	Neg	1	2	5	2	786.8	0.455713	33.5612	20.4	4	100	0	4	0.5	2.231	1371.57	1454.01	1309.23	995.46	995.462	442.319	48.245	5.251	395.852	1189.69	1642.66
D	SJ	F	7	SE	F	S	F	Neg	1	2	5	3	1326.3	0.393695	33.4596	17.52	4	100	26.608	0	7.08	2.231	1371.57	1454.01	1309.23	995.46	995.462	442.319	48.245	5.251	395.852	1189.69	1642.66
D	SJ	F	7	SF	M	D	U	Neg	2	3	9	1	829.899	0.636784	31.5808	37.47	8	93.57	0	4	1	2.926	1316.9	1472.91	1343.77	634.84	641.645	489.811	34.911	5.674	1298.25	1506.51	2396.76
D	SJ	F	7	SF	M	D	U	Neg	2	3	9	2	924.7	0.3788	31.7202	7.1	8	88.69	34.49	0	1.79	2.989	1383.74	1552.05	1447.24	623.24	635.573	457.461	32.37	5.376	1285.87	1732.95	2954.64
D	SJ	F	7	SF	M	D	U	Neg	2	3	9	3	1423.7	0.309575	31.6695	13.53	8	75.39	0	0	0.83	2.662	1378.42	1519.38	1376.64	578.34	578.344	473.517	23.571	3.803	1331.92	1574.38	2664.76
D	SJ	F	7	SE	F	S	F	Pos	2	4	13	1	1239.1	0.30902	32.8337	0	4	100	0	0	1	2.757	1327.96	1503.6	1438.26	942.83	953.928	534.163	36.307	4.259	530.361	1280.95	1602.74
D	SJ	F	7	SE	F	S	F	Pos	2	4	13	2	1535.5	0.300265	32.8215	0	0	100	0	0	1.3	2.522	1358.65	1440.31	1253.54	949.28	949.283	467.855	35.874	4.413	329.103	1129.95	1473.31
D	SJ	F	7	SE	F	S	F	Pos	2	4	13	3	1623	0.315733	32.7994	0	0	100	0	0	1.83	2.571	1339.15	1433.71	1229.24	1004.11	1004.11	446.817	47.161	5.051	239.545	1071.61	1505.11
D	SK	F	23	SQ	M	D	U	Neg	1	1	3	1	794.9	0.666787	32.7994	20	12	85.11	0	8	2.27	3.701	1161.76	1377.77	1159.68	681.1	681.104	470.215	15.545	1.598	862.151	1717.63	2474.35
D	SK	F	23	SQ	M	D	U	Neg	1	1	3	2	1018.4	0.469377	32.818	0	24	100	0	0	0.96	3.588	1369.44	1378.62	1318.79	695.68	695.679	474.506	25.628	2.043	793.705	1662.48	2616.13
D	SK	F	23	SQ	M	D	U	Neg	1	1	3	3	1253.1	0.369805	32.8261	17.29	8	100	57.987	4	0.69	4.13	1391.33	1471.26	1255.39	615.43	679.534	483.415	23.55	2.161	662.795	1447.51	2523.44
D	SK	F	23	SQ	M	D	U	Pos	2	3	11	1	1630.5	0.281125	33.9064	0	4	100	0	0	1.33	3.024	1314.83	1374.54	1180.85	624.91	624.911	453.292	14.141	1.944	878.816	1727.61	2516.95
D	SK	F	23	SQ	M	D	U	Pos	2	3	11	2	1547.2	0.28403	33.9742	0	8	87.36	0	0	1.33	3.323	1297.97	1357.4	1146.33	638.65	638.646	454.339	19.213	1.68	910.313	1505	2356.01
D	SK	F	23	SQ	M	D	U	Pos	2	3	11	3	1586.1	0.320215	33.9799	0	16	81.6	0	0	1.4	1.923	1192.94	1280.9	1150.4	687.95	687.947	480.708	22.064	2.926	1019.42	1630.42	2514.16
D	SK	F	23	SH	F	S	F	Neg	2	4	15	1	1884.8	0.294458	32.138	0	0	0	0	0	9.75	2.746	2229.22	2229.22	2031.79	491.33	530.763	262.826	27.269	2.773	344.487	1170.07	2094.91
D	SK	F	23	SH	F	S	F	Neg	2	4	15	2	1991.6	0.317827	32.3341	3.55	4	0	0	0	10.04	2.555	2222.81	2339.83	2100.6	529.58	618.291	355.087	29.419	3.58	451.128	1500.57	2212.63
D	SK	F	23	SH	F	S	F	Neg	2	4	15	3	1707.4	0.33627	32.1503	19.51	0	0	0	0	15	2.41	1633.01	1759.79	1703.26	464.78	680.561	266.319	50.405	5.521	177.928	773.856	1729.4
E	SL	M	12	SF	M	S	F	Neg	1	1	2	1	1251.7	0.466707	30.4596	28.6	12	16.85	0	0	1.06	2.926	1316.9	1472.91	1343.77	634.84	641.645	489.811	34.911	5.674	1298.25	1506.51	2396.76
E	SL	M	12	SF	M	S	F	Neg	1	1	2	2	1056.6	0.49787	30.4997	16.63	8	54.1	0	0	1.9	2.989	1383.74	1552.05	1447.24	623.24	635.573	457.461	32.37	5.376	1285.87	1732.95	2954.64
E	SL	M	12	SF	M	S	F	Neg	1	1	2	3	1348.2	0.549368	30.3988	0	16	100	0	0	4.92	2.662	1378.42	1519.38	1376.64	578.34	578.344	473.517	23.571	3.803	1331.92	1574.38	2664.76
E	SL	M	12	SE	F	D	U	Pos	1	2	5	1	1008.9	0.344945	31.7593	25.72	16	100	0	4	0.8	2.757	1327.96	1503.6	1438.26	942.83	953.928	534.163	36.307	4.259	530.361	1280.95	1602.74
E	SL	M	12	SE	F	D	U	Pos	1	2	5	2	1255.6	0.559618	31.9361	31.04	16	100	0	4	1.4	2.522	1358.65	1440.31	1253.54	949.28	949.283	467.855	35.874	4.413	329.103	1129.95	1473.31
E	SL	M	12	SE	F	D	U	Pos	1	2	5	3	1214.1	0.730765	31.7357	7.54	16	100	0	0	2.29	2.571	1339.15	1433.71	1229.24	1004.11	1004.11	446.817	47.161	5.051	239.545	1071.61	1505.11
E	SL	M	12	SF	M	S	F	Pos	2	3	8	1	1517.1	0.232565	28.5807	25.06	12	60.98	0	0	1.66	1.863	1153.63	1601.38	1415.17	471.51	490.866	419.583	20.308	5.406	1252.62	1572.39	2549.45
E	SL	M	12	SF	M	S	F	Pos	2	3	8	2	1497.1	0.366455	28.4233	0	16	66.08	0	0	1.56	2.728	1274.36	1591.06	1277.04	455.94	484.014	356.632	32.747	6.38	1213.4	1588	2708.8
E	SL	M	12	SF	M	S	F	Pos	2	3	8	3	1580.6	0.229298	28.4509	0	8	100	0	0	3.19	1.498	614.142	1380.17	1138.92	508.82	508.816	346.639	36.37	7.783	747.317	1309.16	1752.8
E	SL	M	12	SE	F	D	U	Neg	2	4	11	1	1381.2	0.404665	30.8857	0	12	100	0	0	1.06	2.231	1371.57	1454.01	1309.23	995.46	995.462	442.319	48.245	5.251	395.852	1189.69	1642.66
E	SL	M	12	SE	F	D	U	Neg	2	4	11	2	1509	0.485037	31.0673	0	12	81.82	0	0	1	2.231	1371.57	1454.01	1309.23	995.46	995.462	442.319	48.245	5.251	395.852	1189.69	1642.66
E	SL	M	12	SE	F	D	U	Neg	2	4	11	3	1517	0.49367	30.9417	0	4	0	0	0	0.86	2.231	1371.57	1454.01	1309.23	995.46	995.462	442.319	48.245	5.251	395.852	1189.69	1642.66
C	SM	M	10	SQ	M	S	F	Neg	1	1	4	1	1602.3	0.427135	30.2112	3.72	20	28.46	0	0	1.6	3.701	1161.76	1377.77	1159.68	681.1	681.104	470.215	15.545	1.598	862.151	1717.63	2474.35
C	SM	M	10	SQ	M	S	F	Neg	1	1	4	2	1613.7	0.602357	30.3236	0	0	0	0	0	15	3.588	1369.44	1378.62	1318.79	695.68	695.679	474.506	25.628	2.043	793.705	1662.48	2616.13
C	SM	M	10	SQ	M	S	F	Neg	1	1	4	3	1640.5	0.473303	30.3407	0	4	7.96	0	0	1.89	4.13	1391.33	1471.26	1255.39	615.43	679.534	483.415	23.55	2.161	662.795	1447.51	2523.44
C	SM	M	10	SH	F	D	U	Pos	1	2	8	1	1525.5	0.61458	30.1883	0	20	62.6	0	0	1	2.226	2090.75	2111.9	1814.31	455.84	455.842	229.028	34.684	4.29	266.046	1169.69	2148.67
C	SM	M	10	SH	F	D	U	Pos	1	2	8	2	1718.3	0.497242	30.1174	0	0	0	0	0	15	2.226	2090.75	2111.9	1814.31	455.84	455.842	229.028	34.684	4.29	266.046	1169.69	2148.67
C	SM	M	10	SH	F	D	U	Pos	1	2	8	3	1703.8	0.475487	30.2885	0	12	94.15	0	0	0.92	2.226	2090.75	2111.9	1814.31	455.84	455.842	229.028	34.684	4.29	266.046	1169.69	2148.67
C	SM	M	10	SQ	M	S	F	Pos	2	3	12	1	1344.2	0.60246	30.0519	0	32	26.06	29.255	0	0.8	3.024	1314.83	1374.54	1180.85	624.91	624.911	453.292	14.141	1.944	878.816	1727.61	2516.95
C	SM	M	10	SQ	M	S	F	Pos	2	3	12	2	1585.9	0.622242	30.193	0	12	100	7.447	0	0.72	3.323	1297.97	1357.4	1146.33	638.65	638.646	454.339	19.213	1.68	910.313	1505	2356.01
C	SM	M	10	SQ	M	S	F	Pos	2	3	12	3	1856	0.619028	30.2184	0	12	100	0	0	0.96	1.923	1192.94	1280.9	1150.4	687.95	687.947	480.708	22.064	2.926	1019.42	1630.42	2514.16
C	SM	M	10	SH	F	D	U	Neg	2	4	16	1	1552.4	0.280667	30.7101	0	12	40.96	0	0	1.48	2.746	2229.22	2229.22	2031.79	491.33	530.763	262.826	27.269	2.773	344.487	1170.07	2094.91
C	SM	M	10	SH	F	D	U	Neg	2	4	16	2	1521.1	0.516033	30.6814	0	0	0	0	0	15	2.555	2222.81	2339.83	2100.6	529.58	618.291	355.087	29.419	3.58	451.128	1500.57	2212.63
C	SM	M	10	SH	F	D	U	Neg	2	4	16	3	1571	0.40143	30.6995	0	0	0	0	0	15	2.41	1633.01	1759.79	1703.26	464.78	680.561	266.319	50.405	5.521	177.928	773.856	1729.4
A	SN	F	12	SM	M	D	U	Neg	1	1	2	1	1177.6	0.456057	32.1617	11.75	12	74.95	0	0	1.2	2.24	1277.7	1508.39	1450.64	431.27	522.388	423.208	31.617	6.438	500.35	1316.67	1594.79
A	SN	F	12	SM	M	D	U	Neg	1	1	2	2	567.2	1.11338	31.7683	43.46	4	93.13	0	0	0.86	2.858	1489.63	1664.97	1460.92	485.74	541.7	480.691	31.446	3.154	971.189	1561.53	2321.03
A	SN	F	12	SM	M	D	U	Neg	1	1	2	3	1078.9	0.411052	31.1573	0	12	100	0	0	1.7	2.812	1717.76	1717.76	1537.2	491.71	545.107	472.375	32.493	3.729	1135.29	1575.31	2300.26
A	SN	F	12	SI	F	S	F	Pos	1	2	6	1	1398.4	0.44665	34.0807	0	8	28.38	12.86	0	1.03	1.262	1103.14	1461.47	1346.68	371.31	413.361	296.164	46.857	4.929	672.223	1251.32	1406.25
A	SN	F	12	SI	F	S	F	Pos	1	2	6	2	1682.2	0.514763	34.1454	7.54	4	10.2	0	0	13.5	1.262	1103.14	1461.47	1346.68	371.31	413.361	296.164	46.857	4.929	672.223	1251.32	1406.25
A	SN	F	12	SI	F	S	F	Pos	1	2	6	3	1637.1	0.46126	33.0315	0	8	18.63	0	0	0.77	1.262	1103.14	1461.47	1346.68	371.31	413.361	296.164	46.857	4.929	672.223	1251.32	1406.25
A	SN	F	12	SM	M	D	U	Pos	2	3	10	1	1552.3	0.403498	30.2114	0	0	0	0	0	15	1.804	1271.58	1711.73	1487.94	578.41	578.412	487.109	19.878	3.118	387.095	1172.67	1552.84
A	SN	F	12	SM	M	D	U	Pos	2	3	10	2	1552.3	0.403498	30.2114	0	0	0	0	0	15	1.964	1346.22	1502.51	1409.29	468.9	502.818	443.351	24.873	2.326	524.326	1273.95	1559.24
A	SN	F	12	SM	M	D	U	Pos	2	3	10	3	1739.2	0.458307	30.1706	0	4	0	0	0	2.39	1.779	1507.91	1599.74	1487.46	423.41	536.367	445.202	29.356	4.542	1347.48	1530.04	2136.81
A	SN	F	12	SI	F	S	F	Neg	2	4	14	1	1530.5	0.443885	30.4643	0	0	0	0	0	15	1.626	1156.74	1790	1578.45	363.3	577.366	330.186	41.725	4.847	363.151	1171.73	1844.21
A	SN	F	12	SI	F	S	F	Neg	2	4	14	2	1880.9	0.321355	30.7098	0	12	9.53	0	0	0.93	1.626	1398.55	1739.22	1459.06	350.04	391.597	302.246	44.792	6.068	907.009	1442.99	1728.51
A	SN	F	12	SI	F	S	F	Neg	2	4	14	3	1811.3	0.44626	30.6021	0	0	0	0	0	15	1.512	1386.43	1675.4	1582.23	447.36	481.446	378.245	38.671	5.084	443.127	1278.5	1655.09
B	SO	M	7	SM	M	S	U	Neg	1	1	2	1	769.7	0.413488	31.8994	46.01	20	95.75	0	0	0.68	2.24	1277.7	1508.39	1450.64	431.27	522.388	423.208	31.617	6.438	500.35	1316.67	1594.79
B	SO	M	7	SM	M	S	U	Neg	1	1	2	2	658.2	0.60774	31.9997	18.35	28	100	0	0	1.08	2.858	1489.63	1664.97	1460.92	485.74	541.7	480.691	31.446	3.154	971.189	1561.53	2321.03
B	SO	M	7	SM	M	S	U	Neg	1	1	2	3	693.6	0.391505	32.0421	22.87	12	100	0	0	0.64	2.812	1717.76	1717.76	1537.2	491.71	545.107	472.375	32.493	3.729	1135.29	1575.31	2300.26
B	SO	M	7	SS	M	S	F	Pos	1	2	5	1	1437.9	0.404608	32.4994	0	8	100	0	0	0.84	3.254	1306.45	1822.01	1505.24	378.32	575.417	474.94	28.888	2.474	478.114	1102.19	1643.45
B	SO	M	7	SS	M	S	F	Pos	1	2	5	2	1477.6	0.547337	32.4994	36.97	12	100	0	0	0.52	2.195	678.704	1866.6	1442.14	586.71	604.338	453.909	44.642	5.763	807.268	1464.62	2013.21
B	SO	M	7	SS	M	S	F	Pos	1	2	5	3	1578.6	0.424313	32.5561	24.47	12	100	0	0	0.84	2.054	749.003	1638.23	1336.16	581.74	827.13	450.918	40.224	3.935	453.303	1039.7	1582.89
B	SO	M	7	SM	M	S	U	Pos	2	3	8	1	1244.5	0.430857	30.8256	0	8	100	0	0	1.16	1.804	1271.58	1711.73	1487.94	578.41	578.412	487.109	19.878	3.118	387.095	1172.67	1552.84
B	SO	M	7	SM	M	S	U	Pos	2	3	8	2	1322.4	0.416243	30.7997	0	12	100	0	0	0.6	1.964	1346.22	1502.51	1409.29	468.9	502.818	443.351	24.873	2.326	524.326	1273.95	1559.24
B	SO	M	7	SM	M	S	U	Pos	2	3	8	3	940.8	0.380895	30.8608	27.39	4	100	0	0	1.12	1.779	1507.91	1599.74	1487.46	423.41	536.367	445.202	29.356	4.542	1347.48	1530.04	2136.81
B	SO	M	7	SS	M	S	F	Neg	2	4	11	1	1318.2	0.232778	32.0618	13.07	16	93.09	0	0	1.08	4.016	1395.64	1882.35	1571.26	565.67	605.314	408.403	47.215	4.682	635.664	1408.32	1893.83
B	SO	M	7	SS	M	S	F	Neg	2	4	11	2	1289	0.266192	32.0885	0	8	76.6	0	0	1.4	3.067	1309.11	1823.66	1571.12	600.59	600.588	421.676	30.419	2.665	432.952	1108.69	1660.17
B	SO	M	7	SS	M	S	F	Neg	2	4	11	3	1342.6	0.282727	32.1	30.59	8	100	0	0	2.95	3.161	1195.88	1865.17	1617.15	430.78	589.088	395.068	34.278	3.736	547.64	1286.34	1811.45
C	SP	F	22	SI	F	S	U	Pos	1	1	3	1	1923	0.332068	28.699	0	20	82.45	0	0	15	1.262	1103.14	1461.47	1346.68	371.31	413.361	296.164	46.857	4.929	672.223	1251.32	1406.25
C	SP	F	22	SI	F	S	U	Pos	1	1	3	2	1829.8	0.309747	28.4875	0	12	100	0	0	0.88	1.262	1103.14	1461.47	1346.68	371.31	413.361	296.164	46.857	4.929	672.223	1251.32	1406.25
C	SP	F	22	SI	F	S	U	Pos	1	1	3	3	2061	0.438075	28.797	4.79	20	70.75	0	0	1	1.262	1103.14	1461.47	1346.68	371.31	413.361	296.164	46.857	4.929	672.223	1251.32	1406.25
C	SP	F	22	SQ	M	D	F	Neg	1	2	7	2	2004.6	0.37278	29.5868	0	4	89.36	0	0	2.51	3.588	1369.44	1378.62	1318.79	695.68	695.679	474.506	25.628	2.043	793.705	1662.48	2616.13
C	SP	F	22	SI	F	S	U	Neg	2	3	11	1	2047.2	0.442987	30.0453	0	8	100	0	0	1.44	1.626	1156.74	1790	1578.45	363.3	577.366	330.186	41.725	4.847	363.151	1171.73	1844.21
C	SP	F	22	SI	F	S	U	Neg	2	3	11	3	1664.4	0.315123	30.1035	0	8	94.95	59.309	0	1.12	1.512	1386.43	1675.4	1582.23	447.36	481.446	378.245	38.671	5.084	443.127	1278.5	1655.09
C	SP	F	22	SQ	M	D	F	Pos	2	4	15	1	1970.3	0.399398	30.2792	0	16	53.46	0	0	2.95	3.024	1314.83	1374.54	1180.85	624.91	624.911	453.292	14.141	1.944	878.816	1727.61	2516.95
C	SP	F	22	SQ	M	D	F	Pos	2	4	15	2	1866.9	0.407	30.4425	0	8	94.15	0	0	0.92	3.323	1297.97	1357.4	1146.33	638.65	638.646	454.339	19.213	1.68	910.313	1505	2356.01
C	SP	F	22	SQ	M	D	F	Pos	2	4	15	3	2132.4	0.309367	30.4262	7.18	16	68.62	22.074	0	1.36	1.923	1192.94	1280.9	1150.4	687.95	687.947	480.708	22.064	2.926	1019.42	1630.42	2514.16
C	SQ	M	19	SF	M	S	U	Neg	1	1	2	1	1696.8	0.37257	28.9215	0	0	100	0	0	0.76	2.926	1316.9	1472.91	1343.77	634.84	641.645	489.811	34.911	5.674	1298.25	1506.51	2396.76
C	SQ	M	19	SF	M	S	U	Neg	1	1	2	2	1541.2	0.363158	28.7941	0	8	100	0	0	0.68	2.989	1383.74	1552.05	1447.24	623.24	635.573	457.461	32.37	5.376	1285.87	1732.95	2954.64
C	SQ	M	19	SF	M	S	U	Neg	1	1	2	3	1605.8	0.505105	28.6688	0	20	100	0	0	1.2	2.662	1378.42	1519.38	1376.64	578.34	578.344	473.517	23.571	3.803	1331.92	1574.38	2664.76
C	SQ	M	19	SM	M	S	F	Pos	1	2	6	1	1381.5	0.551298	29.8774	0	24	100	0	0	1.2	1.804	1271.58	1711.73	1487.94	578.41	578.412	487.109	19.878	3.118	387.095	1172.67	1552.84
C	SQ	M	19	SM	M	S	F	Pos	1	2	6	2	1499.3	0.784455	29.8499	0	12	100	0	0	2.55	1.964	1346.22	1502.51	1409.29	468.9	502.818	443.351	24.873	2.326	524.326	1273.95	1559.24
C	SQ	M	19	SM	M	S	F	Pos	1	2	6	3	1669.4	0.657358	29.7496	18.35	20	100	0	0	1.68	1.779	1507.91	1599.74	1487.46	423.41	536.367	445.202	29.356	4.542	1347.48	1530.04	2136.81
C	SQ	M	19	SF	M	S	U	Pos	2	3	10	1	1441	0.499598	30.388	13.3	12	46.28	0	0	2.31	1.863	1153.63	1601.38	1415.17	471.51	490.866	419.583	20.308	5.406	1252.62	1572.39	2549.45
C	SQ	M	19	SF	M	S	U	Pos	2	3	10	2	1376.3	0.341997	30.4699	0	8	37.5	0	0	5.7	2.728	1274.36	1591.06	1277.04	455.94	484.014	356.632	32.747	6.38	1213.4	1588	2708.8
C	SQ	M	19	SF	M	S	U	Pos	2	3	10	3	1451	0.723145	30.6708	0	8	37.77	0	0	2.11	1.498	614.142	1380.17	1138.92	508.82	508.816	346.639	36.37	7.783	747.317	1309.16	1752.8
C	SQ	M	19	SM	M	S	F	Neg	2	4	14	1	1597.6	0.546062	29.6619	0	0	0	0	0	15	2.24	1277.7	1508.39	1450.64	431.27	522.388	423.208	31.617	6.438	500.35	1316.67	1594.79
C	SQ	M	19	SM	M	S	F	Neg	2	4	14	2	1538.6	0.487825	29.8016	0	12	77.93	0	0	2.39	2.858	1489.63	1664.97	1460.92	485.74	541.7	480.691	31.446	3.154	971.189	1561.53	2321.03
C	SQ	M	19	SM	M	S	F	Neg	2	4	14	3	1537.7	0.560128	29.7781	0	0	0	0	0	15	2.812	1717.76	1717.76	1537.2	491.71	545.107	472.375	32.493	3.729	1135.29	1575.31	2300.26
E	SR	F	7	SG	F	S	U	Pos	1	1	1	3	752.7	1.05988	30.6908	64.97	12	100	0	0	0.8	1.277	2370.05	2684.98	2367.38	465.21	465.699	243.285	29.844	3.81	1119.07	2445.49	3805.53
E	SR	F	7	SF	M	D	F	Neg	1	2	4	1	1552.6	0.343858	30.725	0	16	50.55	0	0	0.9	2.926	1316.9	1472.91	1343.77	634.84	641.645	489.811	34.911	5.674	1298.25	1506.51	2396.76
E	SR	F	7	SF	M	D	F	Neg	1	2	4	2	1522.9	0.258597	30.8222	0	16	22.94	0	0	1.66	2.989	1383.74	1552.05	1447.24	623.24	635.573	457.461	32.37	5.376	1285.87	1732.95	2954.64
E	SR	F	7	SF	M	D	F	Pos	2	2	10	2	1604.9	0.303367	30.7272	0	20	57.65	0	0	2.56	2.728	1274.36	1591.06	1277.04	455.94	484.014	356.632	32.747	6.38	1213.4	1588	2708.8
E	SR	F	7	SF	M	D	F	Neg	1	2	4	3	1649.6	0.334728	30.7753	0	12	24.61	0	0	15	2.662	1378.42	1519.38	1376.64	578.34	578.344	473.517	23.571	3.803	1331.92	1574.38	2664.76
E	SR	F	7	SF	M	D	F	Pos	2	2	10	3	1657.2	0.235583	30.723	0	4	54.99	0	0	4.29	1.498	614.142	1380.17	1138.92	508.82	508.816	346.639	36.37	7.783	747.317	1309.16	1752.8
E	SR	F	7	SG	F	S	U	Neg	2	3	7	1	1472.3	0.314285	27.2466	32.15	12	72.51	0	0	1.1	1.382	2368.42	2745.29	2334.89	452.7	459.018	217.231	27.79	3.657	435.299	1914.91	3082.76
E	SR	F	7	SG	F	S	U	Neg	2	3	7	2	1050.6	0.470795	27.4416	53.4	20	35.03	0	4	1.26	1.37	1931.97	2895.64	2576.17	169.39	169.387	124.596	26.624	4.863	846.983	2148.17	2897.14
E	SR	F	7	SG	F	S	U	Neg	2	3	7	3	1295.5	0.321985	27.2924	0	8	100	0	0	0.83	1.698	2573.68	2981.99	2459.61	439.25	440.548	230.157	24.97	3.391	943.76	2402.13	3506.47
E	SR	F	7	SF	M	D	F	Pos	2	4	10	1	1508.5	0.249663	30.7129	0	24	93.57	0	0	0.93	1.863	1153.63	1601.38	1415.17	471.51	490.866	419.583	20.308	5.406	1252.62	1572.39	2549.45
